# Supplementary material for: Metagenomic psychrohalophilic xylanase from camel rumen investigated for bioethanol production from wheat bran using Bacillus subtilis AP
Source: Sci Rep. 2022 May 17;12:8152. doi: 10.1038/s41598-022-11412-4 (PMC9114127; doi:10.1038/s41598-022-11412-4)
Supplement: Supplementary file 1 — Supplementary Information 1. [file 41598_2022_11412_MOESM1_ESM.xlsx]

## Sheet: temperature
	Temperature (°C)	OD1	OD2	OD3	Average		activity%	STDEV
	0	0.59	0.584	0.522	0.565333	0.0376475	58.6851	3.90804
	16	0.615	0.64	0.588	0.614333	0.0260064	63.7716	2.69963
	22	0.987	0.96	0.943	0.963333	0.0221886	100	2.30331
	30	0.8275	0.874	0.848	0.849833	0.0233041	88.218	2.41912
	40	0.611	0.642	0.582	0.611667	0.0300056	63.4948	3.11476
	50	0.151	0.125	0.176	0.150667	0.0255016	15.6401	2.64723

## Sheet: pH
	pH	OD1	OD2	OD3	AVERANGE		activity%	SD
	Citrate PH:4	1.62	1.743	1.709	1.69067	0.0635164	84.1128	3.16002
	Citrate PH:5	2.068	1.962	2	2.01	0.0537029	100	2.67179
	Citrate PH:6	1.83	1.945	1.915	1.89667	0.0596518	94.3615	2.96775
	Citrate PH:7	1.25	1.411	1.383	1.348	0.0860174	67.0647	4.27947
	PBS PH:6	1.838	1.736	1.767	1.78033	0.0522909	88.5738	2.60153
	PBS PH:7	1.395	1.506	1.496	1.46567	0.061403	72.9187	3.05488
	PBS PH:8	1.065	0.955	0.968	0.996	0.0601082	49.5522	2.99046
	Glycin NaOH PH:8	0.783	0.734	0.743	0.753333	0.0260832	37.4793	1.29767
	Glycin NaOH PH:9	0.03	0.1	0.1	0.0766667	0.0404145	3.81426	2.01067
	Glycin NaOH PH:10	0	0	0	0	0	0	0
	Glycin NaOH PH:11	0	0	0	0	0	0	0

## Sheet: NaCl
		Molarity	OD1	OD2	OD3	Ave.	Percentage		SD
	Control	0	1.08	1.091	1.042	1.071	100	0.0257099	2.40055
	NaCl	0.5	2.165	2.138	2.157	2.15333	201.058	0.0138684	1.2949
	NaCl	1	2.187	2.133	2.175	2.165	202.148	0.0283549	2.64752
	NaCl	2	2.2	2.288	2.258	2.24867	209.96	0.0447363	4.17706
	NaCl	3	2.232	2.286	2.264	2.26067	211.08	0.0271539	2.53538
	NaCl	4	2.1	2.21	2.148	2.15267	200.996	0.0551483	5.14923

## Sheet: inhibitor
		OD1	OD2	OD3	AVE	PERCENTAGE		SD
	control	1.49	1.466	1.403	1.453	100	0.0449333	3.09245
	triton 10%	1.77	1.611	1.721	1.70067	117.045	0.0814269	5.60405
	triton 20%	1.567	1.477	1.542	1.52867	105.208	0.0464579	3.19738
	SDS 0.1%	0	0	0	0	0	0	0
	tween 80 10%	2.06	1.965	2.034	2.01967	139	0.0490951	3.37888
	tween 80 20%	1.25	1.124	1.214	1.196	82.3125	0.0648999	4.46662
	tween20 10%	1.7315	1.687	1.667	1.69517	116.667	0.0330164	2.27229
	tween20 20%	0.4873	0.591	0.604	0.560767	38.5937	0.0639552	4.40159
	Betamercaptoethanol 1%	1.1665	1.3	1.204	1.2235	84.2051	0.0688531	4.73869
	Betamercaptoethanol 2%	0.97	1.076	1.11	1.052	72.4019	0.0730205	5.0255
	APS 0.1%	0	0	0	0	0	0	0
	APS 1%	0	0	0	0	0	0	0
	EDTA 1 Mm	1.7295	1.699	1.624	1.68417	115.91	0.0542917	3.73652
	EDTA 5 Mm	1.387	1.294	1.339	1.34	92.223	0.0465081	3.20083
	GuHCl 1%	1.228	1.115	1.194	1.179	81.1425	0.0579741	3.98996
	GuHCl 3%	1.2643	1.04	1.201	1.16843	80.4152	0.115642	7.95884
	PMSF 1mM	1.1231	1.062	1.011	1.06537	73.3219	0.0561258	3.86275
	PMSF 5mM	0.92129	0.987	0.975	0.961097	66.1457	0.0349918	2.40825
	Urea 1%	1.24924	1.44	1.35	1.34641	92.6644	0.0954306	6.56783
	Urea 3%	2.03745	2.09	2.21	2.11248	145.388	0.0884449	6.08705
	DMF 10%	0.4103	0.367	0.328	0.368433	25.3567	0.0411687	2.83336

## Sheet: ion
	Ion	Molarity	OD1	OD2	OD3	Ave.	Percentage		SD
	Control		1.465	1.494	1.552	1.50367	100	0.0442982	2.94601
	Co	5	1.5355	1.592	1.623	1.5835	105.309	0.044365	2.95045
	Co	10	1.642	1.7453	1.7	1.69577	112.775	0.05178	3.44358
	Zn	5	1.7185	1.697	1.654	1.68983	112.381	0.0328418	2.18411
	Zn	10	1.533	1.626	1.608	1.589	105.675	0.0493254	3.28034
	NH4	5	1.4964	1.414	1.4525	1.4543	96.7169	0.0412295	2.74193
	NH4	10	1.5743	1.516	1.48	1.52343	101.315	0.0475874	3.16476
	K	5	1.695	1.789	1.7185	1.73417	115.329	0.0489192	3.25332
	K	10	1.365	1.403	1.4611	1.4097	93.7508	0.0483991	3.21874
	Mg	5	0.9555	1.02	1.149	1.0415	69.264	0.0985254	6.55234
	Mg	10	1.42	1.598	1.582	1.53333	101.973	0.098475	6.54899
	Mn	5	1.677	1.588	1.647	1.63733	108.889	0.0452806	3.01135
	Mn	10	1.66	1.732	1.75	1.714	113.988	0.0476235	3.16716
	Fe	5	0.9825	1.2	1.119	1.1005	73.1878	0.109924	7.31039
	Fe	10	0.9577	1.011	1.118	1.0289	68.4261	0.0816353	5.42909
	Cu	5	0.865	0.94	0.9755	0.926833	61.6382	0.0564144	3.75179
	Cu	10	0.8543	0.722	0.805	0.793767	52.7887	0.0668615	4.44657
	Ca	5	1.49	1.674	1.517	1.56033	103.769	0.0993596	6.60782
	Ca	10	1.6	1.621	1.692	1.63767	108.912	0.0482113	3.20625
	Na	5	1.665	1.704	1.7478	1.7056	113.429	0.0414232	2.75481
	Na	10	1.7	1.755	1.832	1.76233	117.202	0.0663049	4.40954
	Cd	5	0.771	0.831	0.861	0.821	54.5999	0.0458258	3.0476
	Cd	10	1.245	1.348	1.278	1.29033	85.8125	0.0525959	3.49785
	Ba	5	1.4407	1.537	1.472	1.48323	98.6411	0.0491229	3.26688
	Ba	10	1.584	1.665	1.699	1.64933	109.687	0.059079	3.929

## Sheet: solvent
	Solvent	concentration	OD1	OD2	OD3	AVE.	Percentage		SD
	control		1.1865	1.216	1.254	1.21883	99.9044	0.0338391	2.7737
	Dichlromethan	0.1	0.942	0.888	0.936	0.922	75.5738	0.0295973	2.42601
	Dichlromethan	0.2	0.1246	0.154	0.1758	0.151467	12.4153	0.0256938	2.10605
	Isopropanol	0.1	0.104	0.084	0.095	0.0943333	7.73224	0.0100167	0.821037
	Isopropanol	0.2	0.0378	0.043	0.074	0.0516	4.22951	0.0195724	1.6043
	Methanol	0.1	0.615	0.589	0.546	0.583333	47.8142	0.0348473	2.85633
	Methanol	0.2	0.024	0.058	0.045	0.0423333	3.46995	0.0171561	1.40624
	Ethanol	0.1	0.612	0.619	0.674	0.635	52.0492	0.0339559	2.78327
	Ethanol	0.2	0.036	0.042	0.072	0.05	4.09836	0.0192873	1.58093
	isobutanol	0.1	0.041	0.06	0.037	0.046	3.77049	0.0122882	1.00723
	isobutanol	0.2	0.032	0.029	0.042	0.0343333	2.81421	0.00680686	0.557939
	Acetone	0.1	0.944	1	1.087	1.01033	82.8142	0.0720578	5.90638
	Acetone	0.2	0.36	0.406	0.395	0.387	31.7213	0.0240208	1.96892
	n-hexan	0.1	1.65	1.557	1.633	1.61333	132.24	0.049521	4.0591
	n-hexan	0.2	1.662	1.623	1.6	1.62833	133.47	0.0313422	2.56903
	toluene	0.1	0.708	0.751	0.773	0.744	60.9836	0.0330606	2.70988
	toluene	0.2	0.71	0.8	0.794	0.768	62.9508	0.050319	4.12451
	chloroform	0.1	0.775	0.714	0.769	0.752667	61.694	0.0336204	2.75577
	chloroform	0.2	0.7	0.743	0.775	0.739333	60.6011	0.0376342	3.08477
	banzene	0.1	0.6	0.516	0.466	0.527333	43.224	0.0677151	5.55042
	banzene	0.2	0.566	0.52	0.5	0.528667	43.3333	0.0338428	2.774
	xylene	0.1	1.115	1.1	0.966	1.06033	86.9126	0.0820386	6.72448
	xylene	0.2	1.019	1.15	1.2	1.123	92.0492	0.0934719	7.66163
	cyclohexan	0.1	1.305	1.121	1.3	1.242	101.803	0.104819	8.59171
	cyclohexan	0.2	1.178	1.3	1.239	1.239	101.557	0.061	5

## Sheet: urea
		OD1	OD2	OD3	Ave.	Percentage	SD
	Control	1.148	1.15	1.2	1.166	100	2.52674
	Urea 1%	1.075	1.1712	1.13	1.1254	96.518	4.13934
	Urea 3%	1.752	1.757	1.822	1.777	152.401	3.34916
	Urea 5%	1.287	1.366	1.406	1.353	116.038	5.19346
	Urea 7%	0.981	0.912	0.976	0.956333	82.0183	3.29975
	Urea 10%	0.928	0.869	0.924	0.907	77.7873	2.82759
