# Supplementary material for: Metagenomic psychrohalophilic xylanase from camel rumen investigated for bioethanol production from wheat bran using Bacillus subtilis AP
Source: Sci Rep. 2022 May 17;12:8152. doi: 10.1038/s41598-022-11412-4 (PMC9114127; doi:10.1038/s41598-022-11412-4)
Supplement: Supplementary file 2 — Supplementary Information 2. [file 41598_2022_11412_MOESM2_ESM.xlsx]

## Sheet: pH
Group Name	pH	N	Missing	Mean	Std Dev	SEM
Row 1	4	3	0	85.877	3.153	1.821
Row 2	5	3	0	100	2.691	1.553
Row 3	6	3	0	96.151	2.95	1.703
Row 4	7	3	0	68.926	4.386	2.532
Row 5	6	3	0	88.537	2.616	1.51
Row 6	7	3	0	74.481	3.044	1.757
Row 7	8	3	0	49.096	3.027	1.747
Row 8	8	3	0	37.818	2.608	1.506
Row 9	9	3	0	2.928	1.914	1.105
Row 10	10	3	0	0	0	0
Source of Variation	DF	SS	MS	F	P
Between Groups	9	36440.8	4048.98	500.739	<0.001
Residual	20	161.72	8.086
Total	29	36602.5
The differences in the mean values among the treatment groups are greater than would be expected by chance; there is a statistically significant difference (P = <0.001).
Power of performed test with alpha = 0.050: 1.000
All Pairwise Multiple Comparison Procedures (Tukey Test):
Comparisons for factor:
Comparison	Diff of Means	p	q	P	P<0.050
Row 2 vs. Row 10	100	10	60.911	<0.001	Yes
Row 2 vs. Row 9	97.072	10	59.127	<0.001	Yes
Row 2 vs. Row 8	62.182	10	37.876	<0.001	Yes
Row 2 vs. Row 7	50.904	10	31.006	<0.001	Yes
Row 2 vs. Row 4	31.074	10	18.928	<0.001	Yes
Row 2 vs. Row 6	25.519	10	15.544	<0.001	Yes
Row 2 vs. Row 1	14.123	10	8.603	<0.001	Yes
Row 2 vs. Row 5	11.463	10	6.982	0.003	Yes
Row 2 vs. Row 3	3.849	10	2.344	0.805	No
Row 3 vs. Row 10	96.151	10	58.566	<0.001	Yes
Row 3 vs. Row 9	93.223	10	56.783	<0.001	Yes
Row 3 vs. Row 8	58.333	10	35.531	<0.001	Yes
Row 3 vs. Row 7	47.055	10	28.661	<0.001	Yes
Row 3 vs. Row 4	27.226	10	16.583	<0.001	Yes
Row 3 vs. Row 6	21.67	10	13.199	<0.001	Yes
Row 3 vs. Row 1	10.274	10	6.258	0.008	Yes
Row 3 vs. Row 5	7.614	10	4.638	0.084	No
Row 5 vs. Row 10	88.537	10	53.929	<0.001	Yes
Row 5 vs. Row 9	85.609	10	52.145	<0.001	Yes
Row 5 vs. Row 8	50.72	10	30.894	<0.001	Yes
Row 5 vs. Row 7	39.441	10	24.024	<0.001	Yes
Row 5 vs. Row 4	19.612	10	11.946	<0.001	Yes
Row 5 vs. Row 6	14.056	10	8.562	<0.001	Yes
Row 5 vs. Row 1	2.661	10	1.621	0.973	No
Row 1 vs. Row 10	85.877	10	52.308	<0.001	Yes
Row 1 vs. Row 9	82.948	10	50.525	<0.001	Yes
Row 1 vs. Row 8	48.059	10	29.273	<0.001	Yes
Row 1 vs. Row 7	36.78	10	22.403	<0.001	Yes
Row 1 vs. Row 4	16.951	10	10.325	<0.001	Yes
Row 1 vs. Row 6	11.396	10	6.941	0.003	Yes
Row 6 vs. Row 10	74.481	10	45.367	<0.001	Yes
Row 6 vs. Row 9	71.553	10	43.583	<0.001	Yes
Row 6 vs. Row 8	36.663	10	22.332	<0.001	Yes
Row 6 vs. Row 7	25.385	10	15.462	<0.001	Yes
Row 6 vs. Row 4	5.556	10	3.384	0.379	No
Row 4 vs. Row 10	68.926	10	41.983	<0.001	Yes
Row 4 vs. Row 9	65.997	10	40.199	<0.001	Yes
Row 4 vs. Row 8	31.108	10	18.948	<0.001	Yes
Row 4 vs. Row 7	19.829	10	12.078	<0.001	Yes
Row 7 vs. Row 10	49.096	10	29.905	<0.001	Yes
Row 7 vs. Row 9	46.168	10	28.121	<0.001	Yes
Row 7 vs. Row 8	11.278	10	6.87	0.003	Yes
Row 8 vs. Row 10	37.818	10	23.035	<0.001	Yes
Row 8 vs. Row 9	34.89	10	21.251	<0.001	Yes
Row 9 vs. Row 10	2.928	10	1.784	0.952	No

## Sheet: Temperatue
Group Name	Temperature	N	Missing	Mean	Std Dev	SEM
Row 1	0	3	0	58.238	3.904	2.254
Row 2	15	3	0	63.731	2.7	1.559
Row 3	20	3	0	100	2.307	1.332
Row 4	30	3	0	87.945	2.411	1.392
Row 5	40	3	0	63.385	3.001	1.732
Row 6	50	3	0	15.613	2.55	1.472
Source of Variation	DF	SS	MS	F	P
Between Groups	5	12720.8	2544.16	310.453	<0.001
Residual	12	98.34	8.195
Total	17	12819.1
The differences in the mean values among the treatment groups are greater than would be expected by chance; there is a statistically significant difference (P = <0.001).
Power of performed test with alpha = 0.050: 1.000
All Pairwise Multiple Comparison Procedures (Tukey Test):
Comparisons for factor:
Comparison	Diff of Means	p	q	P	P<0.050
Row 3 vs. Row 6	84.387	6	51.058	<0.001	Yes
Row 3 vs. Row 1	41.762	6	25.268	<0.001	Yes
Row 3 vs. Row 5	36.615	6	22.154	<0.001	Yes
Row 3 vs. Row 2	36.269	6	21.945	<0.001	Yes
Row 3 vs. Row 4	12.055	6	7.294	0.003	Yes
Row 4 vs. Row 6	72.332	6	43.764	<0.001	Yes
Row 4 vs. Row 1	29.706	6	17.974	<0.001	Yes
Row 4 vs. Row 5	24.56	6	14.86	<0.001	Yes
Row 4 vs. Row 2	24.214	6	14.651	<0.001	Yes
Row 2 vs. Row 6	48.117	6	29.113	<0.001	Yes
Row 2 vs. Row 1	5.492	6	3.323	0.247	No
Row 2 vs. Row 5	0.345	6	0.209	1	Do Not Test
Row 5 vs. Row 6	47.772	6	28.904	<0.001	Yes
Row 5 vs. Row 1	5.147	6	3.114	0.304	Do Not Test
Row 1 vs. Row 6	42.625	6	25.79	<0.001	Yes
A result of "Do Not Test" occurs for a comparison when no significant difference is found between two means that enclose that comparison. For example, if you had four means sorted in order, and found no difference between means 4 vs. 2, then you would not test 4 vs. 3 and 3 vs. 2, but still test 4 vs. 1 and 3 vs. 1 (4 vs. 3 and 3 vs. 2 are enclosed by 4 vs. 2: 4 3 2 1). Note that not testing the …

## Sheet: Detergens&inhibitors
Group Name	Detergens&inhibitors	N	Missing	Mean	Std Dev	SEM
Row 1	control	3	0	100	3.161	1.825
Row 2	Triton 10%	3	0	116.818	5.672	3.275
Row 3	Triton 20%	3	0	105.304	3.251	1.877
Row 4	SDS 0.1%	3	0	0	0	0
Row 5	Tween 80 10%	3	0	139.684	3.47	2.004
Row 6	Tween 80 20%	3	0	81.786	4.53	2.615
Row 7	Tween 20 10%	3	0	117.865	2.307	1.332
Row 8	Tween 20 20%	3	0	39.916	4.464	2.577
Row 9	2-ME 1%	3	0	87.253	4.809	2.776
Row 10	2-ME 2%	3	0	74.343	5.085	2.936
Row 11	APS 0.1%	3	0	0	0	0
Row 12	APS 1%	3	0	0	0	0
Row 13	EDTA 1 Mm	3	0	116.167	3.79	2.188
Row 14	EDTA 5 Mm	3	0	92.836	3.287	1.898
Row 15	GuHCl 1%	3	0	80.903	4.038	2.331
Row 16	GuHCl 3%	3	0	78.414	8.069	4.658
Row 17	PMSF 1 mM	3	0	73.529	3.917	2.262
Row 18	PMSF 5 mM	3	0	67.504	2.442	1.41
Row 19	DMF 10%	3	0	25.099	2.871	1.658
Source of Variation	DF	SS	MS	F	P
Between Groups	18	96550.8	5363.93	344.722	<0.001
Residual	38	591.287	15.56
Total	56	97142.1
The differences in the mean values among the treatment groups are greater than would be expected by chance; there is a statistically significant difference (P = <0.001).
Power of performed test with alpha = 0.050: 1.000
All Pairwise Multiple Comparison Procedures (Tukey Test):
Comparisons for factor:
Comparison	Diff of Means	p	q	P	P<0.050
Row 5 vs. Row 4	139.684	19	61.334	<0.001	Yes
Row 5 vs. Row 11	139.684	19	61.334	<0.001	Yes
Row 5 vs. Row 12	139.684	19	61.334	<0.001	Yes
Row 5 vs. Row 19	114.585	19	50.313	<0.001	Yes
Row 5 vs. Row 8	99.767	19	43.807	<0.001	Yes
Row 5 vs. Row 18	72.18	19	31.693	<0.001	Yes
Row 5 vs. Row 17	66.155	19	29.048	<0.001	Yes
Row 5 vs. Row 10	65.341	19	28.69	<0.001	Yes
Row 5 vs. Row 16	61.27	19	26.903	<0.001	Yes
Row 5 vs. Row 15	58.781	19	25.81	<0.001	Yes
Row 5 vs. Row 6	57.897	19	25.422	<0.001	Yes
Row 5 vs. Row 9	52.431	19	23.022	<0.001	Yes
Row 5 vs. Row 14	46.848	19	20.571	<0.001	Yes
Row 5 vs. Row 1	39.684	19	17.425	<0.001	Yes
Row 5 vs. Row 3	34.38	19	15.096	<0.001	Yes
Row 5 vs. Row 13	23.517	19	10.326	<0.001	Yes
Row 5 vs. Row 2	22.866	19	10.04	<0.001	Yes
Row 5 vs. Row 7	21.819	19	9.581	<0.001	Yes
Row 7 vs. Row 4	117.865	19	51.753	<0.001	Yes
Row 7 vs. Row 11	117.865	19	51.753	<0.001	Yes
Row 7 vs. Row 12	117.865	19	51.753	<0.001	Yes
Row 7 vs. Row 19	92.766	19	40.733	<0.001	Yes
Row 7 vs. Row 8	77.948	19	34.226	<0.001	Yes
Row 7 vs. Row 18	50.361	19	22.113	<0.001	Yes
Row 7 vs. Row 17	44.336	19	19.467	<0.001	Yes
Row 7 vs. Row 10	43.522	19	19.11	<0.001	Yes
Row 7 vs. Row 16	39.451	19	17.323	<0.001	Yes
Row 7 vs. Row 15	36.962	19	16.23	<0.001	Yes
Row 7 vs. Row 6	36.078	19	15.842	<0.001	Yes
Row 7 vs. Row 9	30.612	19	13.441	<0.001	Yes
Row 7 vs. Row 14	25.029	19	10.99	<0.001	Yes
Row 7 vs. Row 1	17.865	19	7.844	<0.001	Yes
Row 7 vs. Row 3	12.561	19	5.515	0.036	Yes
Row 7 vs. Row 13	1.698	19	0.746	1	No
Row 7 vs. Row 2	1.047	19	0.46	1	Do Not Test
Row 2 vs. Row 4	116.818	19	51.294	<0.001	Yes
Row 2 vs. Row 11	116.818	19	51.294	<0.001	Yes
Row 2 vs. Row 12	116.818	19	51.294	<0.001	Yes
Row 2 vs. Row 19	91.719	19	40.273	<0.001	Yes
Row 2 vs. Row 8	76.902	19	33.767	<0.001	Yes
Row 2 vs. Row 18	49.314	19	21.653	<0.001	Yes
Row 2 vs. Row 17	43.289	19	19.008	<0.001	Yes
Row 2 vs. Row 10	42.475	19	18.65	<0.001	Yes
Row 2 vs. Row 16	38.404	19	16.863	<0.001	Yes
Row 2 vs. Row 15	35.915	19	15.77	<0.001	Yes
Row 2 vs. Row 6	35.031	19	15.382	<0.001	Yes
Row 2 vs. Row 9	29.565	19	12.982	<0.001	Yes
Row 2 vs. Row 14	23.982	19	10.53	<0.001	Yes
Row 2 vs. Row 1	16.818	19	7.385	0.001	Yes
Row 2 vs. Row 3	11.514	19	5.056	0.08	No
Row 2 vs. Row 13	0.651	19	0.286	1	Do Not Test
Row 13 vs. Row 4	116.167	19	51.008	<0.001	Yes
Row 13 vs. Row 11	116.167	19	51.008	<0.001	Yes
Row 13 vs. Row 12	116.167	19	51.008	<0.001	Yes
Row 13 vs. Row 19	91.068	19	39.987	<0.001	Yes
Row 13 vs. Row 8	76.25	19	33.481	<0.001	Yes
Row 13 vs. Row 18	48.662	19	21.367	<0.001	Yes
Row 13 vs. Row 17	42.638	19	18.722	<0.001	Yes
Row 13 vs. Row 10	41.824	19	18.364	<0.001	Yes
Row 13 vs. Row 16	37.753	19	16.577	<0.001	Yes
Row 13 vs. Row 15	35.264	19	15.484	<0.001	Yes
Row 13 vs. Row 6	34.38	19	15.096	<0.001	Yes
Row 13 vs. Row 9	28.914	19	12.696	<0.001	Yes
Row 13 vs. Row 14	23.331	19	10.244	<0.001	Yes
Row 13 vs. Row 1	16.167	19	7.099	0.002	Yes
Row 13 vs. Row 3	10.863	19	4.77	0.126	Do Not Test
Row 3 vs. Row 4	105.304	19	46.238	<0.001	Yes
Row 3 vs. Row 11	105.304	19	46.238	<0.001	Yes
Row 3 vs. Row 12	105.304	19	46.238	<0.001	Yes
Row 3 vs. Row 19	80.205	19	35.217	<0.001	Yes
Row 3 vs. Row 8	65.387	19	28.711	<0.001	Yes
Row 3 vs. Row 18	37.799	19	16.597	<0.001	Yes
Row 3 vs. Row 17	31.775	19	13.952	<0.001	Yes
Row 3 vs. Row 10	30.961	19	13.595	<0.001	Yes
Row 3 vs. Row 16	26.89	19	11.807	<0.001	Yes
Row 3 vs. Row 15	24.401	19	10.714	<0.001	Yes
Row 3 vs. Row 6	23.517	19	10.326	<0.001	Yes
Row 3 vs. Row 9	18.051	19	7.926	<0.001	Yes
Row 3 vs. Row 14	12.468	19	5.475	0.039	Yes
Row 3 vs. Row 1	5.304	19	2.329	0.972	No
Row 1 vs. Row 4	100	19	43.909	<0.001	Yes
Row 1 vs. Row 11	100	19	43.909	<0.001	Yes
Row 1 vs. Row 12	100	19	43.909	<0.001	Yes
Row 1 vs. Row 19	74.901	19	32.888	<0.001	Yes
Row 1 vs. Row 8	60.084	19	26.382	<0.001	Yes
Row 1 vs. Row 18	32.496	19	14.269	<0.001	Yes
Row 1 vs. Row 17	26.471	19	11.623	<0.001	Yes
Row 1 vs. Row 10	25.657	19	11.266	<0.001	Yes
Row 1 vs. Row 16	21.586	19	9.478	<0.001	Yes
Row 1 vs. Row 15	19.097	19	8.386	<0.001	Yes
Row 1 vs. Row 6	18.214	19	7.997	<0.001	Yes
Row 1 vs. Row 9	12.747	19	5.597	0.031	Yes
Row 1 vs. Row 14	7.164	19	3.146	0.749	No
Row 14 vs. Row 4	92.836	19	40.763	<0.001	Yes
Row 14 vs. Row 11	92.836	19	40.763	<0.001	Yes
Row 14 vs. Row 12	92.836	19	40.763	<0.001	Yes
Row 14 vs. Row 19	67.737	19	29.742	<0.001	Yes
Row 14 vs. Row 8	52.919	19	23.236	<0.001	Yes
Row 14 vs. Row 18	25.331	19	11.123	<0.001	Yes
Row 14 vs. Row 17	19.307	19	8.477	<0.001	Yes
Row 14 vs. Row 10	18.493	19	8.12	<0.001	Yes
Row 14 vs. Row 16	14.422	19	6.333	0.008	Yes
Row 14 vs. Row 15	11.933	19	5.24	0.059	No
Row 14 vs. Row 6	11.049	19	4.852	0.111	Do Not Test
Row 14 vs. Row 9	5.583	19	2.451	0.956	Do Not Test
Row 9 vs. Row 4	87.253	19	38.312	<0.001	Yes
Row 9 vs. Row 11	87.253	19	38.312	<0.001	Yes
Row 9 vs. Row 12	87.253	19	38.312	<0.001	Yes
Row 9 vs. Row 19	62.154	19	27.291	<0.001	Yes
Row 9 vs. Row 8	47.337	19	20.785	<0.001	Yes
Row 9 vs. Row 18	19.749	19	8.671	<0.001	Yes
Row 9 vs. Row 17	13.724	19	6.026	0.014	Yes
Row 9 vs. Row 10	12.91	19	5.669	0.027	Yes
Row 9 vs. Row 16	8.839	19	3.881	0.408	No
Row 9 vs. Row 15	6.35	19	2.788	0.88	Do Not Test
Row 9 vs. Row 6	5.466	19	2.4	0.963	Do Not Test
Row 6 vs. Row 4	81.786	19	35.912	<0.001	Yes
Row 6 vs. Row 11	81.786	19	35.912	<0.001	Yes
Row 6 vs. Row 12	81.786	19	35.912	<0.001	Yes
Row 6 vs. Row 19	56.688	19	24.891	<0.001	Yes
Row 6 vs. Row 8	41.87	19	18.385	<0.001	Yes
Row 6 vs. Row 18	14.282	19	6.271	0.009	Yes
Row 6 vs. Row 17	8.258	19	3.626	0.525	No
Row 6 vs. Row 10	7.444	19	3.268	0.694	Do Not Test
Row 6 vs. Row 16	3.373	19	1.481	1	Do Not Test
Row 6 vs. Row 15	0.884	19	0.388	1	Do Not Test
Row 15 vs. Row 4	80.903	19	35.523	<0.001	Yes
Row 15 vs. Row 11	80.903	19	35.523	<0.001	Yes
Row 15 vs. Row 12	80.903	19	35.523	<0.001	Yes
Row 15 vs. Row 19	55.804	19	24.503	<0.001	Yes
Row 15 vs. Row 8	40.986	19	17.997	<0.001	Yes
Row 15 vs. Row 18	13.398	19	5.883	0.018	Yes
Row 15 vs. Row 17	7.374	19	3.238	0.708	Do Not Test
Row 15 vs. Row 10	6.56	19	2.88	0.851	Do Not Test
Row 15 vs. Row 16	2.489	19	1.093	1	Do Not Test
Row 16 vs. Row 4	78.414	19	34.431	<0.001	Yes
Row 16 vs. Row 11	78.414	19	34.431	<0.001	Yes
Row 16 vs. Row 12	78.414	19	34.431	<0.001	Yes
Row 16 vs. Row 19	53.315	19	23.41	<0.001	Yes
Row 16 vs. Row 8	38.497	19	16.904	<0.001	Yes
Row 16 vs. Row 18	10.91	19	4.79	0.122	No
Row 16 vs. Row 17	4.885	19	2.145	0.987	Do Not Test
Row 16 vs. Row 10	4.071	19	1.787	0.998	Do Not Test
Row 10 vs. Row 4	74.343	19	32.643	<0.001	Yes
Row 10 vs. Row 11	74.343	19	32.643	<0.001	Yes
Row 10 vs. Row 12	74.343	19	32.643	<0.001	Yes
Row 10 vs. Row 19	49.244	19	21.623	<0.001	Yes
Row 10 vs. Row 8	34.427	19	15.116	<0.001	Yes
Row 10 vs. Row 18	6.839	19	3.003	0.807	Do Not Test
Row 10 vs. Row 17	0.814	19	0.357	1	Do Not Test
Row 17 vs. Row 4	73.529	19	32.286	<0.001	Yes
Row 17 vs. Row 11	73.529	19	32.286	<0.001	Yes
Row 17 vs. Row 12	73.529	19	32.286	<0.001	Yes
Row 17 vs. Row 19	48.43	19	21.265	<0.001	Yes
Row 17 vs. Row 8	33.612	19	14.759	<0.001	Yes
Row 17 vs. Row 18	6.025	19	2.645	0.918	Do Not Test
Row 18 vs. Row 4	67.504	19	29.64	<0.001	Yes
Row 18 vs. Row 11	67.504	19	29.64	<0.001	Yes
Row 18 vs. Row 12	67.504	19	29.64	<0.001	Yes
Row 18 vs. Row 19	42.405	19	18.62	<0.001	Yes
Row 18 vs. Row 8	27.588	19	12.114	<0.001	Yes
Row 8 vs. Row 4	39.916	19	17.527	<0.001	Yes
Row 8 vs. Row 11	39.916	19	17.527	<0.001	Yes
Row 8 vs. Row 12	39.916	19	17.527	<0.001	Yes
Row 8 vs. Row 19	14.817	19	6.506	0.006	Yes
Row 19 vs. Row 4	25.099	19	11.021	<0.001	Yes
Row 19 vs. Row 11	25.099	19	11.021	<0.001	Yes
Row 19 vs. Row 12	25.099	19	11.021	<0.001	Yes
Row 12 vs. Row 4	0	19	0	1	No
Row 12 vs. Row 11	0	19	0	1	Do Not Test
Row 11 vs. Row 4	0	19	0	1	Do Not Test
A result of "Do Not Test" occurs for a comparison when no significant difference is found between two means that enclose that comparison. For example, if you had four means sorted in order, and found no difference between means 4 vs. 2, then you would not test 4 vs. 3 and 3 vs. 2, but still test 4 vs. 1 and 3 vs. 1 (4 vs. 3 and 3 vs. 2 are enclosed by 4 vs. 2: 4 3 2 1). Note that not testing the …

## Sheet: Ions 5 mM
Group Name	Ions 5 mM	N	Missing	Mean	Std Dev	SEM
Row 1	Co	3	0	100	2.9	1.674
Row 2	Zn	3	0	104	2.951	1.704
Row 3	NH4	3	0	110	2.183	1.26
Row 4	K	3	0	100	2.768	1.598
Row 5	Mg	3	0	115	3.253	1.878
Row 6	Mn	3	0	72	6.558	3.786
Row 7	Fe	3	0	106	3.012	1.739
Row 8	Cu	3	0	73	7.315	4.223
Row 9	Ca	3	0	62	3.753	2.167
Row 10	Na	3	0	105	6.602	3.812
Row 11	Cd	3	0	112	2.751	1.589
Row 12	Ba	3	0	55	3.05	1.761
Row 13		3	0	99	3.265	1.885
Source of Variation	DF	SS	MS	F	P
Between Groups	12	14840.3	1236.69	69.623	<0.001
Residual	26	461.833	17.763
Total	38	15302.1
The differences in the mean values among the treatment groups are greater than would be expected by chance; there is a statistically significant difference (P = <0.001).
Power of performed test with alpha = 0.050: 1.000
All Pairwise Multiple Comparison Procedures (Tukey Test):
Comparisons for factor:
Comparison	Diff of Means	p	q	P	P<0.050
Row 5 vs. Row 12	60	13	24.658	<0.001	Yes
Row 5 vs. Row 9	53	13	21.781	<0.001	Yes
Row 5 vs. Row 6	43	13	17.671	<0.001	Yes
Row 5 vs. Row 8	42	13	17.261	<0.001	Yes
Row 5 vs. Row 13	16	13	6.575	0.005	Yes
Row 5 vs. Row 4	15	13	6.164	0.009	Yes
Row 5 vs. Row 1	15	13	6.164	0.009	Yes
Row 5 vs. Row 2	11	13	4.521	0.125	No
Row 5 vs. Row 10	10	13	4.11	0.217	Do Not Test
Row 5 vs. Row 7	9	13	3.699	0.35	Do Not Test
Row 5 vs. Row 3	5	13	2.055	0.954	Do Not Test
Row 5 vs. Row 11	3	13	1.233	0.999	Do Not Test
Row 11 vs. Row 12	57	13	23.425	<0.001	Yes
Row 11 vs. Row 9	50	13	20.548	<0.001	Yes
Row 11 vs. Row 6	40	13	16.439	<0.001	Yes
Row 11 vs. Row 8	39	13	16.028	<0.001	Yes
Row 11 vs. Row 13	13	13	5.343	0.036	Yes
Row 11 vs. Row 4	12	13	4.932	0.069	No
Row 11 vs. Row 1	12	13	4.932	0.069	Do Not Test
Row 11 vs. Row 2	8	13	3.288	0.52	Do Not Test
Row 11 vs. Row 10	7	13	2.877	0.704	Do Not Test
Row 11 vs. Row 7	6	13	2.466	0.859	Do Not Test
Row 11 vs. Row 3	2	13	0.822	1	Do Not Test
Row 3 vs. Row 12	55	13	22.603	<0.001	Yes
Row 3 vs. Row 9	48	13	19.726	<0.001	Yes
Row 3 vs. Row 6	38	13	15.617	<0.001	Yes
Row 3 vs. Row 8	37	13	15.206	<0.001	Yes
Row 3 vs. Row 13	11	13	4.521	0.125	No
Row 3 vs. Row 4	10	13	4.11	0.217	Do Not Test
Row 3 vs. Row 1	10	13	4.11	0.217	Do Not Test
Row 3 vs. Row 2	6	13	2.466	0.859	Do Not Test
Row 3 vs. Row 10	5	13	2.055	0.954	Do Not Test
Row 3 vs. Row 7	4	13	1.644	0.992	Do Not Test
Row 7 vs. Row 12	51	13	20.959	<0.001	Yes
Row 7 vs. Row 9	44	13	18.082	<0.001	Yes
Row 7 vs. Row 6	34	13	13.973	<0.001	Yes
Row 7 vs. Row 8	33	13	13.562	<0.001	Yes
Row 7 vs. Row 13	7	13	2.877	0.704	Do Not Test
Row 7 vs. Row 4	6	13	2.466	0.859	Do Not Test
Row 7 vs. Row 1	6	13	2.466	0.859	Do Not Test
Row 7 vs. Row 2	2	13	0.822	1	Do Not Test
Row 7 vs. Row 10	1	13	0.411	1	Do Not Test
Row 10 vs. Row 12	50	13	20.548	<0.001	Yes
Row 10 vs. Row 9	43	13	17.671	<0.001	Yes
Row 10 vs. Row 6	33	13	13.562	<0.001	Yes
Row 10 vs. Row 8	32	13	13.151	<0.001	Yes
Row 10 vs. Row 13	6	13	2.466	0.859	Do Not Test
Row 10 vs. Row 4	5	13	2.055	0.954	Do Not Test
Row 10 vs. Row 1	5	13	2.055	0.954	Do Not Test
Row 10 vs. Row 2	1	13	0.411	1	Do Not Test
Row 2 vs. Row 12	49	13	20.137	<0.001	Yes
Row 2 vs. Row 9	42	13	17.261	<0.001	Yes
Row 2 vs. Row 6	32	13	13.151	<0.001	Yes
Row 2 vs. Row 8	31	13	12.74	<0.001	Yes
Row 2 vs. Row 13	5	13	2.055	0.954	Do Not Test
Row 2 vs. Row 4	4	13	1.644	0.992	Do Not Test
Row 2 vs. Row 1	4	13	1.644	0.992	Do Not Test
Row 1 vs. Row 12	45	13	18.493	<0.001	Yes
Row 1 vs. Row 9	38	13	15.617	<0.001	Yes
Row 1 vs. Row 6	28	13	11.507	<0.001	Yes
Row 1 vs. Row 8	27	13	11.096	<0.001	Yes
Row 1 vs. Row 13	1	13	0.411	1	Do Not Test
Row 1 vs. Row 4	0	13	0	1	Do Not Test
Row 4 vs. Row 12	45	13	18.493	<0.001	Yes
Row 4 vs. Row 9	38	13	15.617	<0.001	Yes
Row 4 vs. Row 6	28	13	11.507	<0.001	Yes
Row 4 vs. Row 8	27	13	11.096	<0.001	Yes
Row 4 vs. Row 13	1	13	0.411	1	Do Not Test
Row 13 vs. Row 12	44	13	18.082	<0.001	Yes
Row 13 vs. Row 9	37	13	15.206	<0.001	Yes
Row 13 vs. Row 6	27	13	11.096	<0.001	Yes
Row 13 vs. Row 8	26	13	10.685	<0.001	Yes
Row 8 vs. Row 12	18	13	7.397	0.001	Yes
Row 8 vs. Row 9	11	13	4.521	0.125	No
Row 8 vs. Row 6	1	13	0.411	1	Do Not Test
Row 6 vs. Row 12	17	13	6.986	0.002	Yes
Row 6 vs. Row 9	10	13	4.11	0.217	Do Not Test
Row 9 vs. Row 12	7	13	2.877	0.704	No
A result of "Do Not Test" occurs for a comparison when no significant difference is found between two means that enclose that comparison. For example, if you had four means sorted in order, and found no difference between means 4 vs. 2, then you would not test 4 vs. 3 and 3 vs. 2, but still test 4 vs. 1 and 3 vs. 1 (4 vs. 3 and 3 vs. 2 are enclosed by 4 vs. 2: 4 3 2 1). Note that not testing the …

## Sheet: Ions 10 mM
Group Name	Ions 10 mM	N	Missing	Mean	Std Dev	SEM
Row 1	Control	3	0	100	2.9	1.674
Row 2	Co	3	0	113	3.453	1.994
Row 3	Zn	3	0	106	3.279	1.893
Row 4	NH4	3	0	99	3.161	1.825
Row 5	K	3	0	92	3.219	1.858
Row 6	Mg	3	0	101	6.539	3.776
Row 7	Mn	3	0	113	3.164	1.827
Row 8	Fe	3	0	70	5.424	3.132
Row 9	Cu	3	0	50	4.443	2.565
Row 10	Ca	3	0	108	3.205	1.85
Row 11	Na	3	0	115	4.4	2.541
Row 12	Cd	3	0	86	3.502	2.022
Row 13	Ba	3	0	108	3.934	2.272
Source of Variation	DF	SS	MS	F	P
Between Groups	12	12816	1068	65.878	<0.001
Residual	26	421.507	16.212
Total	38	13237.5
The differences in the mean values among the treatment groups are greater than would be expected by chance; there is a statistically significant difference (P = <0.001).
Power of performed test with alpha = 0.050: 1.000
All Pairwise Multiple Comparison Procedures (Tukey Test):
Comparisons for factor:
Comparison	Diff of Means	p	q	P	P<0.050
Row 11 vs. Row 9	65	13	27.961	<0.001	Yes
Row 11 vs. Row 8	45	13	19.358	<0.001	Yes
Row 11 vs. Row 12	29	13	12.475	<0.001	Yes
Row 11 vs. Row 5	23	13	9.894	<0.001	Yes
Row 11 vs. Row 4	16	13	6.883	0.003	Yes
Row 11 vs. Row 1	15	13	6.453	0.006	Yes
Row 11 vs. Row 6	14	13	6.022	0.012	Yes
Row 11 vs. Row 3	9	13	3.872	0.289	No
Row 11 vs. Row 13	7	13	3.011	0.645	Do Not Test
Row 11 vs. Row 10	7	13	3.011	0.645	Do Not Test
Row 11 vs. Row 2	2	13	0.86	1	Do Not Test
Row 11 vs. Row 7	2	13	0.86	1	Do Not Test
Row 7 vs. Row 9	63	13	27.101	<0.001	Yes
Row 7 vs. Row 8	43	13	18.498	<0.001	Yes
Row 7 vs. Row 12	27	13	11.615	<0.001	Yes
Row 7 vs. Row 5	21	13	9.034	<0.001	Yes
Row 7 vs. Row 4	14	13	6.022	0.012	Yes
Row 7 vs. Row 1	13	13	5.592	0.024	Yes
Row 7 vs. Row 6	12	13	5.162	0.048	Yes
Row 7 vs. Row 3	7	13	3.011	0.645	Do Not Test
Row 7 vs. Row 13	5	13	2.151	0.938	Do Not Test
Row 7 vs. Row 10	5	13	2.151	0.938	Do Not Test
Row 7 vs. Row 2	0	13	0	1	Do Not Test
Row 2 vs. Row 9	63	13	27.101	<0.001	Yes
Row 2 vs. Row 8	43	13	18.498	<0.001	Yes
Row 2 vs. Row 12	27	13	11.615	<0.001	Yes
Row 2 vs. Row 5	21	13	9.034	<0.001	Yes
Row 2 vs. Row 4	14	13	6.022	0.012	Yes
Row 2 vs. Row 1	13	13	5.592	0.024	Yes
Row 2 vs. Row 6	12	13	5.162	0.048	Yes
Row 2 vs. Row 3	7	13	3.011	0.645	Do Not Test
Row 2 vs. Row 13	5	13	2.151	0.938	Do Not Test
Row 2 vs. Row 10	5	13	2.151	0.938	Do Not Test
Row 10 vs. Row 9	58	13	24.95	<0.001	Yes
Row 10 vs. Row 8	38	13	16.347	<0.001	Yes
Row 10 vs. Row 12	22	13	9.464	<0.001	Yes
Row 10 vs. Row 5	16	13	6.883	0.003	Yes
Row 10 vs. Row 4	9	13	3.872	0.289	No
Row 10 vs. Row 1	8	13	3.441	0.453	Do Not Test
Row 10 vs. Row 6	7	13	3.011	0.645	Do Not Test
Row 10 vs. Row 3	2	13	0.86	1	Do Not Test
Row 10 vs. Row 13	0	13	0	1	Do Not Test
Row 13 vs. Row 9	58	13	24.95	<0.001	Yes
Row 13 vs. Row 8	38	13	16.347	<0.001	Yes
Row 13 vs. Row 12	22	13	9.464	<0.001	Yes
Row 13 vs. Row 5	16	13	6.883	0.003	Yes
Row 13 vs. Row 4	9	13	3.872	0.289	Do Not Test
Row 13 vs. Row 1	8	13	3.441	0.453	Do Not Test
Row 13 vs. Row 6	7	13	3.011	0.645	Do Not Test
Row 13 vs. Row 3	2	13	0.86	1	Do Not Test
Row 3 vs. Row 9	56	13	24.09	<0.001	Yes
Row 3 vs. Row 8	36	13	15.486	<0.001	Yes
Row 3 vs. Row 12	20	13	8.603	<0.001	Yes
Row 3 vs. Row 5	14	13	6.022	0.012	Yes
Row 3 vs. Row 4	7	13	3.011	0.645	Do Not Test
Row 3 vs. Row 1	6	13	2.581	0.821	Do Not Test
Row 3 vs. Row 6	5	13	2.151	0.938	Do Not Test
Row 6 vs. Row 9	51	13	21.939	<0.001	Yes
Row 6 vs. Row 8	31	13	13.335	<0.001	Yes
Row 6 vs. Row 12	15	13	6.453	0.006	Yes
Row 6 vs. Row 5	9	13	3.872	0.289	No
Row 6 vs. Row 4	2	13	0.86	1	Do Not Test
Row 6 vs. Row 1	1	13	0.43	1	Do Not Test
Row 1 vs. Row 9	50	13	21.509	<0.001	Yes
Row 1 vs. Row 8	30	13	12.905	<0.001	Yes
Row 1 vs. Row 12	14	13	6.022	0.012	Yes
Row 1 vs. Row 5	8	13	3.441	0.453	Do Not Test
Row 1 vs. Row 4	1	13	0.43	1	Do Not Test
Row 4 vs. Row 9	49	13	21.079	<0.001	Yes
Row 4 vs. Row 8	29	13	12.475	<0.001	Yes
Row 4 vs. Row 12	13	13	5.592	0.024	Yes
Row 4 vs. Row 5	7	13	3.011	0.645	Do Not Test
Row 5 vs. Row 9	42	13	18.067	<0.001	Yes
Row 5 vs. Row 8	22	13	9.464	<0.001	Yes
Row 5 vs. Row 12	6	13	2.581	0.821	No
Row 12 vs. Row 9	36	13	15.486	<0.001	Yes
Row 12 vs. Row 8	16	13	6.883	0.003	Yes
Row 8 vs. Row 9	20	13	8.603	<0.001	Yes
A result of "Do Not Test" occurs for a comparison when no significant difference is found between two means that enclose that comparison. For example, if you had four means sorted in order, and found no difference between means 4 vs. 2, then you would not test 4 vs. 3 and 3 vs. 2, but still test 4 vs. 1 and 3 vs. 1 (4 vs. 3 and 3 vs. 2 are enclosed by 4 vs. 2: 4 3 2 1). Note that not testing the …

## Sheet: NaCl
Group Name	NaCl (M)	N	Missing	Mean	Std Dev	SEM
Row 1	0	3	0	100	2.401	1.386
Row 2	0.5	3	0	201	1.295	0.748
Row 3	1	3	0	202	2.648	1.529
Row 4	2	3	0	210	4.177	2.412
Row 5	3	3	0	211	2.535	1.464
Row 6	4	3	0	201	5.149	2.973
Source of Variation	DF	SS	MS	F	P
Between Groups	5	27868.5	5573.7	515.771	<0.001
Residual	12	129.679	10.807
Total	17	27998.2
The differences in the mean values among the treatment groups are greater than would be expected by chance; there is a statistically significant difference (P = <0.001).
Power of performed test with alpha = 0.050: 1.000
All Pairwise Multiple Comparison Procedures (Tukey Test):
Comparisons for factor:
Comparison	Diff of Means	p	q	P	P<0.050
Row 5 vs. Row 1	111	6	58.484	<0.001	Yes
Row 5 vs. Row 6	10	6	5.269	0.027	Yes
Row 5 vs. Row 2	10	6	5.269	0.027	Yes
Row 5 vs. Row 3	9	6	4.742	0.051	No
Row 5 vs. Row 4	1	6	0.527	0.999	Do Not Test
Row 4 vs. Row 1	110	6	57.958	<0.001	Yes
Row 4 vs. Row 6	9	6	4.742	0.051	No
Row 4 vs. Row 2	9	6	4.742	0.051	Do Not Test
Row 4 vs. Row 3	8	6	4.215	0.094	Do Not Test
Row 3 vs. Row 1	102	6	53.742	<0.001	Yes
Row 3 vs. Row 6	1	6	0.527	0.999	Do Not Test
Row 3 vs. Row 2	1	6	0.527	0.999	Do Not Test
Row 2 vs. Row 1	101	6	53.216	<0.001	Yes
Row 2 vs. Row 6	0	6	0	1	Do Not Test
Row 6 vs. Row 1	101	6	53.216	<0.001	Yes
A result of "Do Not Test" occurs for a comparison when no significant difference is found between two means that enclose that comparison. For example, if you had four means sorted in order, and found no difference between means 4 vs. 2, then you would not test 4 vs. 3 and 3 vs. 2, but still test 4 vs. 1 and 3 vs. 1 (4 vs. 3 and 3 vs. 2 are enclosed by 4 vs. 2: 4 3 2 1). Note that not testing the …

## Sheet: Solvents 10%
Group Name	Solvents	N	Missing	Mean	Std Dev	SEM
Row 1	Control	3	0	100.273	2.774	1.601
Row 2	Dichlromethan	3	0	74.918	2.425	1.4
Row 3	Isopropanol	3	0	7.623	0.819	0.473
Row 4	Methanol	3	0	47.404	2.854	1.648
Row 5	Ethanol	3	0	53.142	2.768	1.598
Row 6	Isobutanol	3	0	4.071	1.002	0.578
Row 7	Acetone	3	0	83.634	5.918	3.417
Row 8	n-Hexan	3	0	131.339	4.051	2.339
Row 9	Toluene	3	0	61.284	2.715	1.568
Row 10	Chloroform	3	0	60.902	2.762	1.595
Row 11	Banzene	3	0	40.464	2.542	1.468
Row 12	Xylene	3	0	84.126	6.701	3.869
Row 13	Cyclohexan	3	0	100.874	9.607	5.547
Source of Variation	DF	SS	MS	F	P
Between Groups	12	47486.1	3957.17	213.313	<0.001
Residual	26	482.327	18.551
Total	38	47968.4
The differences in the mean values among the treatment groups are greater than would be expected by chance; there is a statistically significant difference (P = <0.001).
Power of performed test with alpha = 0.050: 1.000
All Pairwise Multiple Comparison Procedures (Tukey Test):
Comparisons for factor:
Comparison	Diff of Means	p	q	P	P<0.050
Row 8 vs. Row 6	127.268	13	51.179	<0.001	Yes
Row 8 vs. Row 3	123.716	13	49.751	<0.001	Yes
Row 8 vs. Row 11	90.874	13	36.544	<0.001	Yes
Row 8 vs. Row 4	83.934	13	33.753	<0.001	Yes
Row 8 vs. Row 5	78.197	13	31.446	<0.001	Yes
Row 8 vs. Row 10	70.437	13	28.326	<0.001	Yes
Row 8 vs. Row 9	70.055	13	28.172	<0.001	Yes
Row 8 vs. Row 2	56.421	13	22.689	<0.001	Yes
Row 8 vs. Row 7	47.705	13	19.184	<0.001	Yes
Row 8 vs. Row 12	47.213	13	18.986	<0.001	Yes
Row 8 vs. Row 1	31.066	13	12.493	<0.001	Yes
Row 8 vs. Row 13	30.464	13	12.251	<0.001	Yes
Row 13 vs. Row 6	96.803	13	38.928	<0.001	Yes
Row 13 vs. Row 3	93.251	13	37.5	<0.001	Yes
Row 13 vs. Row 11	60.41	13	24.293	<0.001	Yes
Row 13 vs. Row 4	53.47	13	21.502	<0.001	Yes
Row 13 vs. Row 5	47.732	13	19.195	<0.001	Yes
Row 13 vs. Row 10	39.973	13	16.075	<0.001	Yes
Row 13 vs. Row 9	39.59	13	15.921	<0.001	Yes
Row 13 vs. Row 2	25.956	13	10.438	<0.001	Yes
Row 13 vs. Row 7	17.24	13	6.933	0.003	Yes
Row 13 vs. Row 12	16.749	13	6.735	0.003	Yes
Row 13 vs. Row 1	0.601	13	0.242	1	No
Row 1 vs. Row 6	96.202	13	38.687	<0.001	Yes
Row 1 vs. Row 3	92.65	13	37.258	<0.001	Yes
Row 1 vs. Row 11	59.809	13	24.051	<0.001	Yes
Row 1 vs. Row 4	52.869	13	21.261	<0.001	Yes
Row 1 vs. Row 5	47.131	13	18.953	<0.001	Yes
Row 1 vs. Row 10	39.372	13	15.833	<0.001	Yes
Row 1 vs. Row 9	38.989	13	15.679	<0.001	Yes
Row 1 vs. Row 2	25.355	13	10.196	<0.001	Yes
Row 1 vs. Row 7	16.639	13	6.691	0.004	Yes
Row 1 vs. Row 12	16.148	13	6.494	0.005	Yes
Row 12 vs. Row 6	80.055	13	32.193	<0.001	Yes
Row 12 vs. Row 3	76.503	13	30.765	<0.001	Yes
Row 12 vs. Row 11	43.661	13	17.558	<0.001	Yes
Row 12 vs. Row 4	36.721	13	14.767	<0.001	Yes
Row 12 vs. Row 5	30.984	13	12.46	<0.001	Yes
Row 12 vs. Row 10	23.224	13	9.339	<0.001	Yes
Row 12 vs. Row 9	22.842	13	9.185	<0.001	Yes
Row 12 vs. Row 2	9.208	13	3.703	0.348	No
Row 12 vs. Row 7	0.492	13	0.198	1	Do Not Test
Row 7 vs. Row 6	79.563	13	31.995	<0.001	Yes
Row 7 vs. Row 3	76.011	13	30.567	<0.001	Yes
Row 7 vs. Row 11	43.169	13	17.36	<0.001	Yes
Row 7 vs. Row 4	36.23	13	14.569	<0.001	Yes
Row 7 vs. Row 5	30.492	13	12.262	<0.001	Yes
Row 7 vs. Row 10	22.732	13	9.142	<0.001	Yes
Row 7 vs. Row 9	22.35	13	8.988	<0.001	Yes
Row 7 vs. Row 2	8.716	13	3.505	0.427	Do Not Test
Row 2 vs. Row 6	70.847	13	28.49	<0.001	Yes
Row 2 vs. Row 3	67.295	13	27.062	<0.001	Yes
Row 2 vs. Row 11	34.454	13	13.855	<0.001	Yes
Row 2 vs. Row 4	27.514	13	11.064	<0.001	Yes
Row 2 vs. Row 5	21.776	13	8.757	<0.001	Yes
Row 2 vs. Row 10	14.016	13	5.637	0.023	Yes
Row 2 vs. Row 9	13.634	13	5.483	0.029	Yes
Row 9 vs. Row 6	57.213	13	23.008	<0.001	Yes
Row 9 vs. Row 3	53.661	13	21.579	<0.001	Yes
Row 9 vs. Row 11	20.82	13	8.372	<0.001	Yes
Row 9 vs. Row 4	13.88	13	5.582	0.025	Yes
Row 9 vs. Row 5	8.142	13	3.274	0.526	No
Row 9 vs. Row 10	0.383	13	0.154	1	Do Not Test
Row 10 vs. Row 6	56.831	13	22.854	<0.001	Yes
Row 10 vs. Row 3	53.279	13	21.425	<0.001	Yes
Row 10 vs. Row 11	20.437	13	8.219	<0.001	Yes
Row 10 vs. Row 4	13.497	13	5.428	0.032	Yes
Row 10 vs. Row 5	7.76	13	3.12	0.595	Do Not Test
Row 5 vs. Row 6	49.071	13	19.733	<0.001	Yes
Row 5 vs. Row 3	45.519	13	18.305	<0.001	Yes
Row 5 vs. Row 11	12.678	13	5.098	0.053	No
Row 5 vs. Row 4	5.738	13	2.307	0.904	Do Not Test
Row 4 vs. Row 6	43.333	13	17.426	<0.001	Yes
Row 4 vs. Row 3	39.781	13	15.998	<0.001	Yes
Row 4 vs. Row 11	6.94	13	2.791	0.74	Do Not Test
Row 11 vs. Row 6	36.393	13	14.635	<0.001	Yes
Row 11 vs. Row 3	32.842	13	13.207	<0.001	Yes
Row 3 vs. Row 6	3.552	13	1.428	0.998	No
A result of "Do Not Test" occurs for a comparison when no significant difference is found between two means that enclose that comparison. For example, if you had four means sorted in order, and found no difference between means 4 vs. 2, then you would not test 4 vs. 3 and 3 vs. 2, but still test 4 vs. 1 and 3 vs. 1 (4 vs. 3 and 3 vs. 2 are enclosed by 4 vs. 2: 4 3 2 1). Note that not testing the …

## Sheet: Solvents 20%
Group Name	Solvents 20%	N	Missing	Mean	Std Dev	SEM
Row 1	control	3	0	100.273	2.774	1.601
Row 2	Dichlromethan	3	0	12.568	2.101	1.213
Row 3	Isopropanol	3	0	4.59	1.609	0.929
Row 4	Methanol	3	0	3.634	1.401	0.809
Row 5	Ethanol	3	0	3.934	1.587	0.917
Row 6	isobutanol	3	0	2.76	0.569	0.328
Row 7	Acetone	3	0	31.776	1.96	1.132
Row 8	n-hexan	3	0	133.169	2.554	1.475
Row 9	toluene	3	0	63.579	4.128	2.384
Row 10	chloroform	3	0	60.956	3.101	1.79
Row 11	banzene	3	0	43.033	2.784	1.607
Row 12	xylene	3	0	92.951	7.66	4.423
Row 13	cyclohexan	3	0	102	5	2.887
Source of Variation	DF	SS	MS	F	P
Between Groups	12	73929	6160.75	541.294	<0.001
Residual	26	295.92	11.382
Total	38	74225
The differences in the mean values among the treatment groups are greater than would be expected by chance; there is a statistically significant difference (P = <0.001).
Power of performed test with alpha = 0.050: 1.000
All Pairwise Multiple Comparison Procedures (Tukey Test):
Comparisons for factor:
Comparison	Diff of Means	p	q	P	P<0.050
Row 8 vs. Row 6	130.41	13	66.953	<0.001	Yes
Row 8 vs. Row 4	129.536	13	66.504	<0.001	Yes
Row 8 vs. Row 5	129.235	13	66.35	<0.001	Yes
Row 8 vs. Row 3	128.579	13	66.013	<0.001	Yes
Row 8 vs. Row 2	120.601	13	61.917	<0.001	Yes
Row 8 vs. Row 7	101.393	13	52.056	<0.001	Yes
Row 8 vs. Row 11	90.137	13	46.277	<0.001	Yes
Row 8 vs. Row 10	72.213	13	37.075	<0.001	Yes
Row 8 vs. Row 9	69.59	13	35.728	<0.001	Yes
Row 8 vs. Row 12	40.219	13	20.648	<0.001	Yes
Row 8 vs. Row 1	32.896	13	16.889	<0.001	Yes
Row 8 vs. Row 13	31.169	13	16.003	<0.001	Yes
Row 13 vs. Row 6	99.24	13	50.951	<0.001	Yes
Row 13 vs. Row 4	98.366	13	50.502	<0.001	Yes
Row 13 vs. Row 5	98.066	13	50.347	<0.001	Yes
Row 13 vs. Row 3	97.41	13	50.011	<0.001	Yes
Row 13 vs. Row 2	89.432	13	45.915	<0.001	Yes
Row 13 vs. Row 7	70.224	13	36.053	<0.001	Yes
Row 13 vs. Row 11	58.967	13	30.274	<0.001	Yes
Row 13 vs. Row 10	41.044	13	21.072	<0.001	Yes
Row 13 vs. Row 9	38.421	13	19.725	<0.001	Yes
Row 13 vs. Row 12	9.049	13	4.646	0.105	No
Row 13 vs. Row 1	1.727	13	0.887	1	Do Not Test
Row 1 vs. Row 6	97.514	13	50.064	<0.001	Yes
Row 1 vs. Row 4	96.639	13	49.615	<0.001	Yes
Row 1 vs. Row 5	96.339	13	49.461	<0.001	Yes
Row 1 vs. Row 3	95.683	13	49.124	<0.001	Yes
Row 1 vs. Row 2	87.705	13	45.028	<0.001	Yes
Row 1 vs. Row 7	68.497	13	35.167	<0.001	Yes
Row 1 vs. Row 11	57.24	13	29.388	<0.001	Yes
Row 1 vs. Row 10	39.317	13	20.186	<0.001	Yes
Row 1 vs. Row 9	36.694	13	18.839	<0.001	Yes
Row 1 vs. Row 12	7.322	13	3.759	0.328	Do Not Test
Row 12 vs. Row 6	90.191	13	46.305	<0.001	Yes
Row 12 vs. Row 4	89.317	13	45.856	<0.001	Yes
Row 12 vs. Row 5	89.016	13	45.701	<0.001	Yes
Row 12 vs. Row 3	88.361	13	45.365	<0.001	Yes
Row 12 vs. Row 2	80.383	13	41.269	<0.001	Yes
Row 12 vs. Row 7	61.175	13	31.407	<0.001	Yes
Row 12 vs. Row 11	49.918	13	25.628	<0.001	Yes
Row 12 vs. Row 10	31.995	13	16.426	<0.001	Yes
Row 12 vs. Row 9	29.372	13	15.08	<0.001	Yes
Row 9 vs. Row 6	60.82	13	31.225	<0.001	Yes
Row 9 vs. Row 4	59.945	13	30.776	<0.001	Yes
Row 9 vs. Row 5	59.645	13	30.622	<0.001	Yes
Row 9 vs. Row 3	58.989	13	30.285	<0.001	Yes
Row 9 vs. Row 2	51.011	13	26.189	<0.001	Yes
Row 9 vs. Row 7	31.803	13	16.328	<0.001	Yes
Row 9 vs. Row 11	20.546	13	10.549	<0.001	Yes
Row 9 vs. Row 10	2.623	13	1.347	0.999	No
Row 10 vs. Row 6	58.197	13	29.878	<0.001	Yes
Row 10 vs. Row 4	57.322	13	29.43	<0.001	Yes
Row 10 vs. Row 5	57.022	13	29.275	<0.001	Yes
Row 10 vs. Row 3	56.366	13	28.939	<0.001	Yes
Row 10 vs. Row 2	48.388	13	24.843	<0.001	Yes
Row 10 vs. Row 7	29.18	13	14.981	<0.001	Yes
Row 10 vs. Row 11	17.923	13	9.202	<0.001	Yes
Row 11 vs. Row 6	40.273	13	20.676	<0.001	Yes
Row 11 vs. Row 4	39.399	13	20.228	<0.001	Yes
Row 11 vs. Row 5	39.098	13	20.073	<0.001	Yes
Row 11 vs. Row 3	38.443	13	19.737	<0.001	Yes
Row 11 vs. Row 2	30.464	13	15.641	<0.001	Yes
Row 11 vs. Row 7	11.257	13	5.779	0.018	Yes
Row 7 vs. Row 6	29.016	13	14.897	<0.001	Yes
Row 7 vs. Row 4	28.142	13	14.448	<0.001	Yes
Row 7 vs. Row 5	27.842	13	14.294	<0.001	Yes
Row 7 vs. Row 3	27.186	13	13.957	<0.001	Yes
Row 7 vs. Row 2	19.208	13	9.861	<0.001	Yes
Row 2 vs. Row 6	9.809	13	5.036	0.059	No
Row 2 vs. Row 4	8.934	13	4.587	0.114	Do Not Test
Row 2 vs. Row 5	8.634	13	4.433	0.142	Do Not Test
Row 2 vs. Row 3	7.978	13	4.096	0.22	Do Not Test
Row 3 vs. Row 6	1.831	13	0.94	1	Do Not Test
Row 3 vs. Row 4	0.956	13	0.491	1	Do Not Test
Row 3 vs. Row 5	0.656	13	0.337	1	Do Not Test
Row 5 vs. Row 6	1.175	13	0.603	1	Do Not Test
Row 5 vs. Row 4	0.301	13	0.154	1	Do Not Test
Row 4 vs. Row 6	0.874	13	0.449	1	Do Not Test
A result of "Do Not Test" occurs for a comparison when no significant difference is found between two means that enclose that comparison. For example, if you had four means sorted in order, and found no difference between means 4 vs. 2, then you would not test 4 vs. 3 and 3 vs. 2, but still test 4 vs. 1 and 3 vs. 1 (4 vs. 3 and 3 vs. 2 are enclosed by 4 vs. 2: 4 3 2 1). Note that not testing the …

## Sheet: Urea
Data source: Data 1 in urea
Group Name	Urea %	N	Missing	Mean	Std Dev	SEM
Row 1	0	3	0	100	2.506	1.447
Row 2	1	3	0	96	4	2.309
Row 3	3	3	0	152.336	3.306	1.909
Row 4	5	3	0	115.435	5.139	2.967
Row 5	7	3	0	80.515	3.262	1.884
Row 6	10	3	0	76.409	2.793	1.613
Source of Variation	DF	SS	MS	F	P
Between Groups	5	11574.4	2314.88	177.908	<0.001
Residual	12	156.14	13.012
Total	17	11730.5
The differences in the mean values among the treatment groups are greater than would be expected by chance; there is a statistically significant difference (P = <0.001).
Power of performed test with alpha = 0.050: 1.000
All Pairwise Multiple Comparison Procedures (Tukey Test):
Comparisons for factor:
Comparison	Diff of Means	p	q	P	P<0.050
Row 3 vs. Row 6	75.927	6	36.458	<0.001	Yes
Row 3 vs. Row 5	71.821	6	34.486	<0.001	Yes
Row 3 vs. Row 2	56.336	6	27.051	<0.001	Yes
Row 3 vs. Row 1	52.336	6	25.13	<0.001	Yes
Row 3 vs. Row 4	36.902	6	17.719	<0.001	Yes
Row 4 vs. Row 6	39.026	6	18.739	<0.001	Yes
Row 4 vs. Row 5	34.919	6	16.767	<0.001	Yes
Row 4 vs. Row 2	19.435	6	9.332	<0.001	Yes
Row 4 vs. Row 1	15.435	6	7.411	0.002	Yes
Row 1 vs. Row 6	23.591	6	11.328	<0.001	Yes
Row 1 vs. Row 5	19.485	6	9.356	<0.001	Yes
Row 1 vs. Row 2	4	6	1.921	0.749	No
Row 2 vs. Row 6	19.591	6	9.407	<0.001	Yes
Row 2 vs. Row 5	15.485	6	7.435	0.002	Yes
Row 5 vs. Row 6	4.106	6	1.972	0.73	No

## Sheet: Pretreatments
Data source: Data 3 in Treatments
Group Name	Pretreatments	N	Missing	Mean	Std Dev	SEM
Row 1	H2O	3	0	21.27	5	2.887
Row 2	ASW	3	0	41.84	6	3.464
Row 3	HCl	3	0	89.36	7	4.041
Row 4	HCl+ASW	3	0	111.7	8	4.619
Row 5	NaOH	3	0	84.78	6	3.464
Row 6	NaOH+ASW	3	0	56.02	4	2.309
Source of Variation	DF	SS	MS	F	P
Between Groups	5	16972.6	3394.52	90.12	<0.001
Residual	12	452	37.667
Total	17	17424.6
The differences in the mean values among the treatment groups are greater than would be expected by chance; there is a statistically significant difference (P = <0.001).
Power of performed test with alpha = 0.050: 1.000
All Pairwise Multiple Comparison Procedures (Tukey Test):
Comparisons for factor:
Comparison	Diff of Means	p	q	P	P<0.050
Row 4 vs. Row 1	90.43	6	25.521	<0.001	Yes
Row 4 vs. Row 2	69.86	6	19.716	<0.001	Yes
Row 4 vs. Row 6	55.68	6	15.714	<0.001	Yes
Row 4 vs. Row 5	26.92	6	7.597	0.002	Yes
Row 4 vs. Row 3	22.34	6	6.305	0.008	Yes
Row 3 vs. Row 1	68.09	6	19.216	<0.001	Yes
Row 3 vs. Row 2	47.52	6	13.411	<0.001	Yes
Row 3 vs. Row 6	33.34	6	9.409	<0.001	Yes
Row 3 vs. Row 5	4.58	6	1.293	0.936	No
Row 5 vs. Row 1	63.51	6	17.924	<0.001	Yes
Row 5 vs. Row 2	42.94	6	12.118	<0.001	Yes
Row 5 vs. Row 6	28.76	6	8.117	0.001	Yes
Row 6 vs. Row 1	34.75	6	9.807	<0.001	Yes
Row 6 vs. Row 2	14.18	6	4.002	0.119	No
Row 2 vs. Row 1	20.57	6	5.805	0.014	Yes

[truncated: 3 more sheets: Substrates, Ethanol, Biomass utilization]
